# Supplementary material for: Prognosis of Spontaneous Pneumothorax/Pneumomediastinum in Coronavirus Disease 2019: The CoBiF Score
Source: J Clin Med. 2022 Nov 30;11(23):7132. doi: 10.3390/jcm11237132 (PMC9739102; doi:10.3390/jcm11237132)
Supplement: Supplementary file 1 [file jcm-11-07132-s001.zip]

Archive with 1 entries (1 files):
- jcm-2014205-supplementary.pdf
